# Supplementary material for: Synthesis of 2,5-Dialkyl-1,3,4-oxadiazoles Bearing Carboxymethylamino Groups
Source: Molecules. 2022 Nov 9;27(22):7687. doi: 10.3390/molecules27227687 (PMC9696334; doi:10.3390/molecules27227687)
Supplement: Supplementary file 1 [file molecules-27-07687-s001.zip]

Archive with 1 entries (1 files):
- molecules-2009956-supplementary.pdf
